# Supplementary material for: Chiral Indolizinium Salts Derived from 2-Pyridinecarbaldehyde—First Diastereoselective Syntheses of (−)-1-epi-lentiginosine
Source: Molecules. 2023 Apr 25;28(9):3719. doi: 10.3390/molecules28093719 (PMC10180032; doi:10.3390/molecules28093719)
Supplement: Supplementary file 1 [file molecules-28-03719-s001.zip]

Archive with 1 entries (1 files):
- molecules-2362226-supplementary.pdf
